# Supplementary material for: Hydroxypropyl-β-Cyclodextrin Depletes Membrane Cholesterol and Inhibits SARS-CoV-2 Entry into HEK293T-ACEhi Cells
Source: Pathogens. 2023 Apr 27;12(5):647. doi: 10.3390/pathogens12050647 (PMC10224288; doi:10.3390/pathogens12050647)
Supplement: Supplementary file 1 [file pathogens-12-00647-s001.zip]

Archive with 1 entries (1 files):
- pathogens-2312568 supplementary.pdf
